# Supplementary material for: How to support the application of multiple criteria decision analysis? Let us start with a comprehensive taxonomy
Source: Omega. Author manuscript; Available in PMC 2021 Mar 18. (PMC7970504; doi:10.1016/j.omega.2020.102261)
Supplement: Appendix A [file NIHMS1673395-supplement-Appendix_A.xlsx]

## Sheet: Review studies
Appendix A - Mapping of the publications (in alphabetic order) that met the inclusion requirements for the literature review and that were used to develop the taxonomy of the MCDA process (sub-)characteristics. They are divided in two groups: Group 1. Publications supporting (part of) the MCDA process and comparing MCDA methods (N = 33); Group 2. DSSs recommending a specific MCDA method or a subs…			Phase 1: Problem formulation																				Phase 2: Construction of the decision recommendation
			c.1 - Problem typology					c.2 - Criteria															c.3 - Elicitation of preferences
			c.1.1 - Problem statement			c.1.2 - The set of alternatives		c.2.1 - Structure		c.2.2 - Evaluation of performance													c.3.1 - Direct
			Ranking	Sorting	Choice	Stable	Incremental	Flat	Hierarchical	c.2.2.1 Measurement scale			c.2.2.2 - Performance type										c.3.1.1 - Weight type																			c.3.1.2 - No weights	c.3.1.3 - Pairwise comparison thresholds				c.3.1.4 - Interactions between criteria	c.3.1.5 - Preference models
										Ordinal	Interval	Ratio	Deterministic	Uncertain									c.3.1.1.1 - Subjective											c.3.1.1.2 - Objective									Just mentioned	Indifference	Preference	Veto		Scoring functions
														Just mentioned	Deterministic intervals (Set inclusion) / Scenarios	Probabilistic		Fuzzy	Evidential reasoning	Possibility theory	Linguistic variables	Grey numbers	Just mentioned	Precise		Imprecise								Data-driven														Just mentioned	Intensity of preference on a ratio scale (AHP/ANP)
															Best and worst values (the model is run once with all best values and once with all worst values); possible values	Probabilistic values to a range (according to a defined distribuion) (e.g. between 4 and 7 with uniform probability distribution)	Probabilistic values to the criteria (e.g. value 9 has 50% probability)	Membership functions						Trade-offs	Relative importance coefficients (precise)	Just mentioned	Fuzzy / Linguistic variables	Missing	Ordering (some) criteria	Pairwise comparisons of weights of criteria, criterion i is at least as important as criterion j	Ratio	Intervals	Constraint-based	Just mentioned	Correlations	DEA	Entropy method	Factor analysis	PCA	Regression analysis	Unobsorved component models
																															Criterion 1 is 5 times more important than criterion 2	The weight can be between 10% and 20%	weight of criterion 1, 3 and 4 is not greater than the weight of criterion 2 and 5 (see ELECTRE TRI assistant) / The weights are varied with respect to the extreme values they can have, e.g.: weight of criterion 1 can be 10 or 20 and the model is run with its weight at 10 and at 20, by adjusting the weight for the other criteria too
Papers supporting (part of) the MCDA process and comparing MCDA methods (N = 33)		Asadzadeh, A., T. Kötter, P. Salehi, and J. Birkmann. 2017. Operationalizing a concept: The systematic review of composite indicator building for measuring community disaster resilience. International Journal of Disaster Risk Reduction 25:147-162.								✓	✓	✓												✓	✓											✓			✓
		Bana e Costa, C. A., L. Ensslin, É. C. Cornêa, and J.-C. Vansnick. 1999. Decision Support Systems in action: Integrated application in a multicriteria decision aid process. European Journal of Operational Research 113:315-335.	✓					✓	✓															✓
		Belton, V., and T. J. Stewart. 2002. Multiple criteria decision analysis - An integrated approach. Kluwer Academic Publisher - Chapters 2-8	✓	✓	✓			✓	✓	✓	✓	✓	✓			✓	✓	✓						✓	✓		✓			✓	✓													✓	✓	✓			✓
		Bigaret, S., R. E. Hodgett, P. Meyer, T. Mironova, and A.-L. Olteanu. 2017. Supporting the multi-criteria decision aiding process: R and the MCDA package. EURO Journal on Decision Processes 5:169-194.	✓	✓	✓																																							✓	✓	✓
		Bisdorff, R., L. Dias, V. Mousseau, M. Pirlot, and P. Meyer. 2015. Evaluation and Decision Models with Multiple Criteria. Case Studies. Springer, Berlin, Heidelberg - Chapters 2-4	✓	✓	✓			✓	✓	✓	✓	✓	✓											✓	✓																			✓	✓	✓			✓
		Bouyssou, D., E. Jacquet-Lagrèze, P. Perny, R. Słowiński, D. Vanderpooten, and P. Vincke. 2002. Aiding Decisions with Multiple Criteria. Essays in Honor of Bernard Roy. Springer, Boston, MA - Chapters 6-9	✓	✓	✓	✓	✓	✓	✓	✓	✓	✓	✓	✓	✓	✓	✓	✓						✓	✓			✓	✓	✓			✓											✓	✓	✓		✓
		Bouyssou, D., T. Marchant, M. Pirlot, A. Tsoukias, and P. Vincke. 2006. Evaluation and Decision Models with Multiple Criteria. Stepping stones for the analyst. Springer - Chapters 3-7	✓	✓	✓			✓	✓	✓	✓	✓	✓		✓	✓	✓	✓						✓	✓		✓		✓															✓	✓	✓			✓
		Buchholz, T., E. Rametsteiner, T. A. Volk, and V. A. Luzadis. 2009. Multi Criteria Analysis for bioenergy systems assessments. Energy Policy 37:484-495.	✓					✓	✓	✓	✓	✓				✓	✓	✓								✓																	✓					✓	✓
		Burgass, M. J., B. S. Halpern, E. Nicholson, and E. J. Milner-Gulland. 2017. Navigating uncertainty in environmental composite indicators. Ecological Indicators 75:268-278.	✓																						✓
		Buyukozkan, G., and Y. Karabulut. 2018. Sustainability performance evaluation: Literature review and future directions. Journal of Environmental Management 217:253-267.	✓					✓	✓	✓	✓	✓						✓
		Cinelli M, Coles SR, Kirwan K. 2014. Analysis of the potentials of multi criteria decision analysis methods to conduct sustainability assessment. Ecological Indicators 46:138–48.	✓	✓	✓					✓	✓	✓				✓	✓							✓	✓	✓																		✓	✓	✓		✓	✓
		De Montis, A., P. De Toro, B. Droste-Franke, I. Omann, and S. Stagl. 2005. Assessing the quality of different MCDA methods. Pages 99-133 in M. Getzner, C. Spash, and S. Stagl, editors. Alternatives for Environmental Valuation. Routledge, Abingdon.	✓					✓	✓	✓	✓	✓					✓							✓	✓	✓																✓		✓	✓	✓	✓	✓	✓
		Dias, L. C., C. H. Antunes, and D. R. Insua. 2012. Dealing with uncertainty in Decision Support Systems: Recent trends 2000--2011. Intelligent Decision Technologies 6:245-264.														✓	✓	✓	✓	✓						✓
		Diaz-Balteiro, L., J. González-Pachón, and C. Romero. 2017. Measuring systems sustainability with multi-criteria methods: A critical review. European Journal of Operational Research 258:607-616.	✓	✓				✓	✓																																							✓
		El Gibari, S., T. Gómez, and F. Ruiz. 2019. Building composite indicators using multicriteria methods: a review. Journal of Business Economics 89:1-24.	✓	✓	✓																		✓													✓		✓	✓				✓						✓
		Ferretti, V., and G. Montibeller. 2016. Key challenges and meta-choices in designing and applying multi-criteria spatial decision support systems. Decision Support Systems 84:41-52.	✓	✓	✓									✓										✓	✓																						✓		✓
		Gan, X., I. C. Fernandez, J. Guo, M. Wilson, Y. Zhao, B. Zhou, and J. Wu. 2017. When to use what: Methods for weighting and aggregating sustainability indicators. Ecological Indicators 81:491-502.	✓							✓	✓	✓												✓	✓													✓	✓	✓	✓
		Granata, M. F. 2017. Tentative Reflections on Construction of Assessment Models for Buildings’ Sustainability Certification. Pages 501-515 in Computational Science and Its Applications – ICCSA 2017. Springer International Publishing, Cham.	✓	✓	✓	✓	✓			✓	✓	✓				✓	✓	✓						✓																				✓	✓	✓	✓	✓	✓
		Greco, S., A. Ishizaka, M. Tasiou, and G. Torrisi. 2018. On the Methodological Framework of Composite Indices: A Review of the Issues of Weighting, Aggregation, and Robustness. Social Indicators Research https://doi.org/10.1007/s11205-017-1832-9:1-34.	✓					✓	✓							✓								✓	✓	✓									✓	✓		✓	✓	✓				✓	✓	✓	✓	✓	✓
		Ibáñez-Forés, V., M. D. Bovea, and V. Pérez-Belis. 2014. A holistic review of applied methodologies for assessing and selecting the optimal technological alternative from a sustainability perspective. Journal of Cleaner Production 70:259-281.								✓	✓	✓												✓													✓			✓									✓
		Maggino, F. 2017. Complexity in Society: From Indicators Construction to their Synthesis. Springer, Cham - Chapter 5, 7, 8	✓	✓				✓	✓	✓	✓	✓												✓	✓										✓	✓			✓		✓
		Malloy, T. F., V. M. Zaunbrecher, C. M. Batteate, A. Blake, W. F. J. Carroll, C. J. Corbett, S. F. Hansen, R. J. Lempert, I. Linkov, R. McFadden, M. K. D., E. Olivetti, N. K. Ostrom, M. Romero, J. M. Schoenung, T. P. Seager, P. Sinsheimer, and K. A. Thayer. 2017. Advancing Alternative Analysis: Integration of Decision Science. Environmental Health Perspectives https://doi.org/10.1289/EHP483.	✓							✓	✓	✓				✓		✓								✓																						✓
		Marcomini, A., G. W. Sutter II, and A. Critto. 2009. Decision Support Systems for Risk-Based Management of Contaminated Sites. Springer - Chapter 3	✓							✓	✓	✓												✓	✓
		Mendoza, G. A., and H. Martins. 2006. Multi-criteria decision analysis in natural resource management: A critical review of methods and new modelling paradigms. Forest Ecology and Management 230:1-22.						✓	✓	✓	✓	✓	✓			✓		✓					✓																					✓	✓
		Munda, G. 2008. Social Multi-Criteria Evaluation for a Sustainable Economy Springer Berlin Heidelberg - Chapters 4-6	✓	✓	✓	✓	✓			✓	✓	✓	✓			✓		✓						✓	✓				✓													✓		✓	✓	✓			✓
		Nardo, M., M. Saisana, A. Saltelli, S. Tarantola, A. Hoffman, and E. Giovannini. 2008. Handbook on Constructing Composite Indicators. Methodology and user guide, OECD, Paris.	✓	✓	✓			✓	✓	✓	✓	✓				✓	✓							✓	✓	✓																							✓
		Özcan, T., N. Çelebi, and Ş. Esnaf. 2011. Comparative analysis of multi-criteria decision making methodologies and implementation of a warehouse location selection problem. Expert Systems with Applications 38:9773-9779.	✓					✓	✓				✓										✓																					✓	✓				✓
		Pelissari, R., M. C. Oliveira, A. J. Abackerli, S. Ben-Amor, and M. R. P. Assumpção. 2018. Techniques to model uncertain input data of multi-criteria decision-making problems: a literature review. International Transactions in Operational Research DOI: 10.1111/itor.12598.								✓	✓	✓			✓	✓	✓	✓	✓		✓	✓					✓	✓	✓															✓	✓	✓
		Polatidis, H., D. A. Haralambopoulos, G. Munda, and R. Vreeker. 2006. Selecting an Appropriate Multi-Criteria Decision Analysis Technique for Renewable Energy Planning. Energy Sources, Part B: Economics, Planning, and Policy 1:181-193.						✓	✓	✓	✓	✓			✓	✓																												✓	✓	✓		✓	✓
		Riabacke, M., M. Danielson, and L. Ekenberg. 2012. State-of-the-Art Prescriptive Criteria Weight Elicitation. Advances in Decision Sciences 2012:24.																						✓	✓				✓	✓	✓	✓
		Roy, B., and R. Słowiński. 2013. Questions guiding the choice of a multicriteria decision aiding method. EURO Journal on Decision Processes 1:69-97	✓	✓	✓	✓	✓			✓	✓	✓	✓		✓	✓	✓	✓	✓										✓															✓	✓	✓	✓	✓	✓
		Thies, C., K. Kieckhäfer, T. S. Spengler, and M. S. Sodhi. 2018. Operations research for sustainability assessment of products: A review. European Journal of Operational Research https://doi.org/10.1016/j.ejor.2018.04.039.	✓	✓	✓					✓	✓	✓			✓	✓	✓							✓					✓								✓												✓
		Valdés, J. 2018. Arbitrariness in Multidimensional Energy Security Indicators. Ecological Economics 145:263-273.	✓					✓	✓	✓	✓	✓																					✓
	Type of approach used to recommend the method (I) rules system (includes decision trees and ontology), (ii) algorithm-based and (iii) artificial neural network
DSS recommending a specific MCDA method or a subset of MCDA methods (N = 23)	Rules system: Decision tree	Benoit, V., and P. Rousseaux. 2003. Aid for aggregating the impacts in life cycle assessment. International Journal of Life Cycle Assessment 8:74-82.	✓	✓	✓					✓	✓	✓											✓																			✓		✓	✓	✓
	Rules system	Celik, M., and Y. I. Topcu. 2009. Analytical modelling of shipping business processes based on MCDM methods. Maritime Policy & Management 36:469-479.	✓	✓	✓					✓	✓	✓												✓	✓																			✓	✓
	Rules system	Eldrandaly, K., A. H. Ahmed, and N. AbdelAziz. 2009. An Expert System for Choosing the Suitable MCDM Method for solving A Spatial Decision Problem.in 9th International Conference on Production Engineering.	✓										✓	✓
	Algorithm-based: Compromise programming	Gershon, M., and L. Duckstein. 1983. An Algorithm for Choosing of a Multiobjective Technique. Pages 53-62 in Essays and Surveys on Multiple Criteria Decision Making. Springer Berlin Heidelberg, Berlin, Heidelberg.	✓							✓	✓	✓		✓
	Algorithm-based: Weighted sum	Guarini, M. R., F. Battisti, and A. Chiovitti. 2018. Public Initiatives of Settlement Transformation: A Theoretical-Methodological Approach to Selecting Tools of Multi-Criteria Decision Analysis. Buildings 8: https://doi.org/10.3390/buildings8010001.	✓	✓	✓					✓	✓	✓																																✓	✓	✓	✓	✓	✓
	Rules system: Decision tree	Guitouni, A., and J. M. Martel. 1998. Tentative guidelines to help choosing an appropriate MCDA method. European Journal of Operational Research 109:501-521.	✓	✓	✓					✓	✓	✓	✓	✓																														✓	✓	✓		✓	✓
	Rules system: Decision tree	Laaribi, A., Chevallier, J. J., & Martel, J. M. (1996). A spatial decision aid: A multicriterion evaluation approach. Computers, Environment and Urban Systems, 20(6), 351-366. doi:https://doi.org/10.1016/S0198-9715(97)00002-1	✓	✓	✓					✓	✓	✓	✓	✓									✓																			✓						✓	✓
	Algorithm-based: Weighted sum	Li, Y., N. Weston, and D. Mavris. 2008. An Approach for Multi-Criteria Decision Making Method Selection and Development.in 26th international Congress of the Aeronautical Sciences. Accessed on 4 Dec 2018 at: http://www.icas.org/ICAS_ARCHIVE/ICAS2008/PAPERS/597.PDF						✓	✓	✓	✓	✓	✓	✓									✓
	Rules system: Decision tree	Mazziotta, M., and A. Pareto. 2013. Methods for Constructing Composite Indices: One for All or All for One? Rivista italiana di economia, demografia e statistica LXVII (2):67-80.																					✓											✓
	Rules system: Decision tree	Moffett, A., and S. Sarkar. 2006. Incorporating multiple criteria into the design of conservation area networks: a minireview with recommendations. Diversity and Distributions 12:125-137.								✓	✓	✓												✓	✓				✓													✓						✓	✓
	Rules system	Moghaddam, N. B., M. Nasiri, and S. M. Mousavi. 2011. An appropriate multiple criteria decision making method for solving electricity planning problems, addressing sustainability issue. International Journal of Environmental Science & Technology 8:605-620.	✓	✓	✓					✓	✓	✓											✓																									✓	✓
	Rules system	Munda, G. 2011. Choosing Aggregation Rules for Composite Indicators. Social Indicators Research 109:337-354.	✓							✓	✓	✓												✓	✓																			✓	✓	✓
	Rules system	Ozernoy, V. M. 1992. Choosing The “Best” Multiple Criterlv Decision-Making Method. INFOR: Information Systems and Operational Research 30:159-171.	✓		✓																			✓					✓
	Rules system	Ozernoy, V. M. 1987. A Framework for Choosing the Most Appropriate Discrete Alternative Multiple Criteria Decision-Making Method in Decision Support Systems and Expert Systems. Pages 56-64 in Toward Interactive and Intelligent Decision Support Systems. Springer Berlin Heidelberg, Berlin, Heidelberg.
	Rules system	Poh, K. L. 1998. A knowledge-based guidance system for multi-attribute decision making. Artificial Intelligence in Engineering 12:315-326.	✓							✓	✓	✓												✓																								✓
	Rules system: Decision tree	Rowley, H. V., G. M. Peters, S. Lundie, and S. J. Moore. 2012. Aggregating sustainability indicators: beyond the weighted sum. Journal of Environmental Management 111:24-33.	✓	✓	✓																			✓	✓				✓															✓	✓	✓		✓
	Rules system	Salinesi, C., and E. Kornyshova. 2006. Choosing a Prioritization Method – Case of IS Security Improvement. The 18th Conference on Advanced Information Systems Engineering (CAiSE '06), Luxembourg, June 5-9, 2006.	✓	✓	✓	✓	✓	✓	✓	✓	✓	✓											✓																			✓						✓
	Algorithm-based: Compromise programming (requires weights for the characteristics) that measures the distance from an ideal point, being the highest score in each row	Tecle, A. 1992. Selecting a multicriterion decision making technique for watershed resources management. Journal of the American Water Resources Association 28:129-140.
	Rules system: Decision tree	Teghem, J., Delhaye, C., & Kunsch, P. L. (1989). An interactive decision support system for multicriteria decision aid. Mathematical and Computer Modelling, 12(10-11), 1311-1320. doi:10.1016/0895-7177(89)90370-1	✓	✓	✓																																							✓	✓	✓		✓	✓
	Artificial neural network	Ulengin F, Ilker Topcu Y, Onsel Sahin S. An Artificial Neural Network Approach to Multicriteria Model Selection. In: Köksalan M, Zionts S, editors. Multiple Criteria Decision Making in the New Millennium, vol. 507, Berlin, Heidelberg: Springer Berlin Heidelberg; 2001, p. 101–10.	✓	✓	✓					✓	✓	✓											✓																			✓		✓	✓			✓
	Rules system: Ontology	Wątróbski, J., and J. Jankowski. 2016. An Ontology-Based Knowledge Representation of MCDA Methods. Pages 54-64 in T. N. Nguyen, B. Trawiński, H. Fujita, and T.-P. Hong, editors. Intelligent Information and Database Systems: 8th Asian Conference, ACIIDS 2016, Da Nang, Vietnam, March 14-16, 2016, Proceedings, Part I. Springer Berlin Heidelberg, Berlin, Heidelberg.								✓	✓	✓	✓	✓	✓			✓																														✓
	Rules system: Decision tree	Wątróbski, J., J. Jankowski, P. Ziemba, A. Karczmarczyk, and M. Zioło. 2019. Generalised framework for multi-criteria method selection. Omega 86:107-124.	✓	✓	✓					✓	✓	✓	✓	✓				✓					✓			✓																✓		✓	✓	✓		✓	✓
	Rules system	Wątróbski, J., and J. Jankowski. 2016. Guideline for MCDA Method Selection in Production Management Area. Pages 119-138 in P. Różewski, D. Novikov, N. Bakhtadze, and O. Zaikin, editors. New Frontiers in Information and Production Systems Modelling and Analysis: Incentive Mechanisms, Competence Management, Knowledge-based Production. Springer International Publishing, Cham.								✓	✓	✓											✓
[truncated: 13 more columns]
