# Supplementary material for: How to support the application of multiple criteria decision analysis? Let us start with a comprehensive taxonomy
Source: Omega. Author manuscript; Available in PMC 2021 Mar 18. (PMC7970504; doi:10.1016/j.omega.2020.102261)
Supplement: Appendix B [file NIHMS1673395-supplement-Appendix_B.xlsx]

## Sheet: Taxonomy descrption
Appendix B - Description of the MCDA process (sub-)characteristics
Description of MCDA process (sub-)characteristics	Phase 1: Problem formulation																			Phase 2: Construction of the decision recommendation
	c.1 - Problem typology					c.2 - Criteria														c.3 - Elicitation of preferences: it refers to the gathering of preference information that will be used to develop the model
	c.1.1 - Problem statement: type of recommendation desired by the user			c.1.2 -The set of alternatives: nature of the problem in relation to the alternatives that constitute the set		c.2.1 - Structure: defines the organization of the criteria used for the assessment		c.2.2 - Evaluation of perfomance: it looks at the type of performance of the measurement scales well as to the type of data used												c.3.1 - Direct: preferences are directly provided by the user
	Ranking: order the alternatives from the most to the least preferred	Sorting: assign the alternatives to preference-ordered classes (from the most to the least preferred)	Choice: select one or multiple alternatives	Stable: no new alternatives are foreseen	Incremental: new alternatives keep arriving at regular intervals	Flat: the criteria are all at the same level	Hierarchical: the criteria are organized in levels, hierarchically	c.2.2.1 - Measurement scale: defines the type of scale of the input data			c.2.2.2 - Performance type: defines the type of data used in the assessment									c.3.1.1 - Weight type: it is used to express the difference of importance of the criteria																c.3.1.2 - No weights: weights are not needed to run the MCDA method	c.3.1.3 - Pairwise comparison thresholds: they characterize the preference sensitivity of the DM when comparing two alternatives						c.3.1.4 - Interactions: considers the links, dependencies and trends between the criteria	c.3.1.5 - Preference models: it defines how the information is exploited to develop the final decision recommendation
								Ordinal	Interval	Ratio	Deterministic: exact input	Uncertain: considers options of input data that are not exact								c.3.1.1.1 - Subjective: the weights are provided by people involved in the MCDA process									c.3.1.1.2 - Objective: the weights are defined according to the variability of the criteria and relationships between the criteria								Indifference: it is the minimum difference between two alternatives under which they are considered indifferent (e.g. if the cars differ by less than 100$ then they are indifferent)		Preference: it is the minimum difference between two alternatives above which they are considered different and a full preference can be defined (e.g. if the cars differ by at least 2000$ than I surely prefer the cheaper option)		Veto: it is the threshold over which one alternative cannot be preferred to another one if its value exceeds the veto (e.g. if the car costs more than X then it cannot be assigned to class very good)			Scoring functions: it refers to methods that exploit the performance on each criterion and aggregate the normalized data to build the decision recommendation					Binary relations: it refers to methods that exploit the pairwise comparisons on each criterion to build the decision recommendation
												Deterministic intervals (Set inclusion) / Scenarios: Best and worst values (the model is run once with all best values and once with all worst values); possible values	Probabilistic		Fuzzy: defines membership functions	Evidential reasoning	Possibility theory	Linguistic variables	Grey numbers	Precise: exact values for the weights are defined		Imprecise: no exact values are defined and they are driven by constraints of different type							Correlations	Data Envelopment Analysis (DEA)	Entropy method	Factor analysis	Principal Component Analysis (PCA)	Regression analysis	Unobsorved component models									Intensity of preference on a ratio scale (AHP/ANP)	Normalization method: it refers to the approaches that transform the measurement scales of the criteria on the same scale				Outranking
													Probabilistic values to a range (according to a defined distribuion) (e.g. between 4 and 7 with uniform probability distribution)	Probabilistic values to the criteria (e.g. value 9 has 50% probability)						Trade-offs: they indicate the exchange rate accpeted between the criteria to compensate each other (e.g. increase of 1 unit of critertion 1 is needed to compensate the loss of 2 units of criterion 2)	Relative importance coefficients: they indicate the importance that the criteria have from a conceptual viewpoint	Missing: the preferences on the weights are not defined and the method deals with it (e.g. sampling the weights randomly)	Fuzzy: uses membership functions	Ordering (some) criteria: (some) criteria are ordered to express the ordinal preference (e.g. criterion 1 is preferred to criterion 2, which is preferred to criterion 3)	Pairwise comparisons of weights of criteria: criterion 1 is at least as important as criterion 2	Ratio: Criterion 1 is 5 times more important than criterion 2	Intervals: Probabilistic values are assigned to a range (according to a defined distribution) (e.g. criterion 1 has weight between 20%-50% with uniform probability distribution)	Constraint-based: Weight of criterion 1, 3 and 4 is not greater than the weight of criterion 2 and 5 (see ELECTRE TRI assistant)																	General (respect ordinal character, e.g. rank, percentile rank, categorical)	Linear (e.g., min/max, target, distance to a reference)	Piecewise linear (e.g., value functions)	Non linear (e.g., standardized, logistic)
[truncated: 7 more columns]
