# Supplementary material for: How to support the application of multiple criteria decision analysis? Let us start with a comprehensive taxonomy
Source: Omega. Author manuscript; Available in PMC 2021 Mar 18. (PMC7970504; doi:10.1016/j.omega.2020.102261)
Supplement: Appendix C [file NIHMS1673395-supplement-Appendix_C.xlsx]

## Sheet: Methods mapped
Appendix C - Mapping of 16 MCDA methods according to the (sub-)characteristics of the taxonomy. NA = Not Available		Phase 1: Problem formulation																				Phase 2: Construction of the decision recommendation
		c.1 - Problem typology					c.2 - Criteria															c.3 - Elicitation of preferences
		c.1.1 - Problem statement			c.1.2 - The set of alternatives		c.2.1 - Structure		c.2.2 - Evaluation of performance													c.3.1 - Direct
		Ranking	Sorting	Choice	Stable	Incremental	Flat	Hierarchical	c.2.2.1 Measurement scale			c.2.2.2 - Performance type										c.3.1.1 - Weight type																			c.3.1.2 - No weights	c.3.1.3 - Pairwise comparison thresholds				c.3.1.4 - Interactions between criteria	c.3.1.5 - Preference models
									Ordinal	Interval	Ratio	Deterministic	Uncertain									c.3.1.1.1 - Subjective											c.3.1.1.2 - Objective									Just mentioned	Indifference	Preference	Veto		Scoring functions
													Just mentioned	Deterministic intervals (Set inclusion) / Scenarios	Probabilistic		Fuzzy	Evidential reasoning	Possibility theory	Linguistic variables	Grey numbers	Just mentioned	Precise		Imprecise								Data-driven														Just mentioned	Normalization method
														Best and worst values (the model is run once with all best values and once with all worst values); possible values	Probabilistic values to a range (according to a defined distribuion) (e.g. between 4 and 7 with uniform probability distribution)	Probabilistic values to the criteria (e.g. value 9 has 50% probability)	Membership functions						Trade-offs	Relative importance coefficients (precise)	Just mentioned	Fuzzy / Linguistic variables	Missing	Ordering (some) criteria	Pairwise comparisons of weights of criteria, criterion i is at least as important as criterion j	Ratio	Intervals	Constraint-based	Just mentioned	Correlations	DEA	Entropy method	Factor analysis	PCA	Regression analysis	Unobsorved component models								General (respect ordinal character, e.g., rank, percentile rank, categorical)	Linear (e.g., min/max, target, distance to a reference)
Reference	Method																													Criterion 1 is 5 times more important than criterion 2	The weight can be between 10% and 20%	weight of criterion 1, 3 and 4 is not greater than the weight of criterion 2 and 5 (see ELECTRE TRI assistant) / The weights are varied with respect to the extreme values they can have, e.g.: weight of criterion 1 can be 10 or 20 and the model is run with its weight at 10 and at 20, by adjusting the weight for the other criteria too
Saaty, T. L. 1980. The Analytic Hierarchy Process. McGraw-Hill, New York.	AHP	✓			✓		✓	✓	✓	✓	✓	✓											✓
Figueira, J. R., V. Mousseau, and B. Roy. 2016. ELECTRE Methods. Pages 155-185 in S. Greco, M. Ehrgott, and J. R. Figueira, editors. Multiple Criteria Decision Analysis: State of the Art Surveys. Springer New York, New York, NY.	ELECTRE I			✓	✓		✓		✓	✓	✓	✓												✓
Figueira, J. R., V. Mousseau, and B. Roy. 2016. ELECTRE Methods. Pages 155-185 in S. Greco, M. Ehrgott, and J. R. Figueira, editors. Multiple Criteria Decision Analysis: State of the Art Surveys. Springer New York, New York, NY.	ELECTRE III	✓			✓		✓		✓	✓	✓	✓												✓																			✓	✓	✓
Greco, S., B. Matarazzo, and R. Słowiński. 2016. Decision Rule Approach. Pages 497-552 in S. Greco, M. Ehrgott, and J. R. Figueira, editors. Multiple Criteria Decision Analysis: State of the Art Surveys. Springer New York, New York, NY.	DRSA sorting		✓		✓	✓	✓		✓	✓	✓	✓																													✓
Belton, V., and T. J. Stewart. 2002. Value function methods: practical basics. Pages 119-161 Multiple criteria decision analysis; an integrated approach. Kluwer Academic Publisher.	MAVT	✓			✓		✓	✓	✓	✓	✓	✓											✓																										✓
Brans, J.-P., and Y. De Smet. 2016. PROMETHEE Methods. Pages 187-219 in S. Greco, M. Ehrgott, and J. R. Figueira, editors. Multiple Criteria Decision Analysis: State of the Art Surveys. Springer New York, New York, NY.	PROMETHEE II	✓			✓		✓		✓	✓	✓	✓												✓																			✓	✓
Corrente, S., J. R. Figueira, and S. Greco. 2014. The SMAA-PROMETHEE method. European Journal of Operational Research 239:514-522.	SMAA - PROMETHEE II	✓			✓		✓		✓	✓	✓	✓			✓									✓			✓	✓	✓														✓	✓
Huang, J.-J., G.-H. Tzeng, and H.-H. Liu. 2009. A Revised VIKOR Model for Multiple Criteria Decision Making - The Perspective of Regret Theory. Pages 761-768 in Cutting-Edge Research Topics on Multiple Criteria Decision Making. Springer Berlin Heidelberg, Berlin, Heidelberg.	Revised VIKOR	✓			✓		✓			✓	✓	✓											✓																										Different distance metrics include Manhattan/Cityblock and Chevishev (Acuña-Soto Claudia, M. 2019. A VIKOR-based approach for the ranking of mathematical instructional videos. Management Decision 57:501-522)
Chen S.J., Hwang C.L. (1992): Fuzzy Multiple Attribute Decision Making: Methods and Applications. Springer-Verlag, Berlin.	TOPSIS classical & single DM	✓			✓		✓			✓	✓	✓											✓																										Different distance metrics include Euclidean, Manhattan/Cityblock, and Mahalanobis (Acuña-Soto Claudia, M. 2019. A VIKOR-based approach for the ranking of mathematical instructional videos. Management Decision 57:501-522)
Shih, H.-S., H.-J. Shyur, and E. S. Lee. 2007. An extension of TOPSIS for group decision making. Mathematical and Computer Modelling 45:801-813.	TOPSIS classical & multiple DMs	✓			✓		✓			✓	✓	✓											✓																										Different distance metrics include Euclidean, Manhattan/Cityblock, and Mahalanobis (Acuña-Soto Claudia, M. 2019. A VIKOR-based approach for the ranking of mathematical instructional videos. Management Decision 57:501-522)
Jahanshahloo, G. R., F. H. Lotfi, and M. Izadikhah. 2006. An algorithmic method to extend TOPSIS for decision-making problems with interval data. Applied Mathematics and Computation 175:1375-1384.	TOPSIS interval & single DM	✓			✓		✓			✓	✓	✓		✓									✓																										Different distance metrics include Euclidean, Manhattan/Cityblock, and Mahalanobis (Acuña-Soto Claudia, M. 2019. A VIKOR-based approach for the ranking of mathematical instructional videos. Management Decision 57:501-522)
Zavadskas E.K., Turskis Z., Tamosaitiene J. (2008): Construction Risk Assessment of Small Scale Objects by Applying the TOPSIS Method with Attributes Values Determined at Intervals. The 8th International Conference “Reliability and Statistic in Transportation and Communication”, Latvia.	TOPSIS interval & multiple DMs	✓			✓		✓			✓	✓	✓		✓									✓																										Different distance metrics include Euclidean, Manhattan/Cityblock, and Mahalanobis (Acuña-Soto Claudia, M. 2019. A VIKOR-based approach for the ranking of mathematical instructional videos. Management Decision 57:501-522)
Nădăban, S., S. Dzitac, and I. Dzitac. 2016. Fuzzy TOPSIS: A General View. Procedia Computer Science 91:823-831.	TOPSIS fuzzy & single DM	✓			✓		✓			✓	✓	✓					✓						✓			✓																							Different distance metrics include Euclidean, Manhattan/Cityblock, and Mahalanobis (Acuña-Soto Claudia, M. 2019. A VIKOR-based approach for the ranking of mathematical instructional videos. Management Decision 57:501-522)
Chen, C.-T. 2000. Extensions of the TOPSIS for group decision-making under fuzzy environment. Fuzzy Sets and Systems 114:1-9.	TOPSIS fuzzy & multiple DMs	✓			✓		✓			✓	✓	✓					✓						✓			✓																							Different distance metrics include Euclidean, Manhattan/Cityblock, and Mahalanobis (Acuña-Soto Claudia, M. 2019. A VIKOR-based approach for the ranking of mathematical instructional videos. Management Decision 57:501-522)
Li, D. 2010. TOPSIS-Based Nonlinear-Programming Methodology for Multiattribute Decision Making With Interval-Valued Intuitionistic Fuzzy Sets. IEEE Transactions on Fuzzy Systems 18:299-311.	TOPSIS interval, fuzzy & single DM	✓			✓		✓			✓	✓	✓		✓			✓						✓			✓					✓																		Different distance metrics include Euclidean, Manhattan/Cityblock, and Mahalanobis (Acuña-Soto Claudia, M. 2019. A VIKOR-based approach for the ranking of mathematical instructional videos. Management Decision 57:501-522)
Park, J. H., I. Y. Park, Y. C. Kwun, and X. Tan. 2011. Extension of the TOPSIS method for decision making problems under interval-valued intuitionistic fuzzy environment. Applied Mathematical Modelling 35:2544-2556.	TOPSIS interval, fuzzy & multiple DMs	✓			✓		✓			✓	✓	✓		✓			✓						✓			✓					✓																		Different distance metrics include Euclidean, Manhattan/Cityblock, and Mahalanobis (Acuña-Soto Claudia, M. 2019. A VIKOR-based approach for the ranking of mathematical instructional videos. Management Decision 57:501-522)
[truncated: 11 more columns]
